# Supplementary material for: Comparative Genomic Analysis of Two Phyllanthus emblica Genomes with Endemic and Widespread Cultivar Backgrounds
Source: Life (Basel). 2026 Jul 9;16(7):1138. doi: 10.3390/life16071138 (PMC13412785; doi:10.3390/life16071138)
Supplement: Supplementary file 1 [file life-16-01138-s001.zip]

Archive with 1 entries (1 files):
- life-4418580-supplementary.pdf
